# Supplementary material for: Murine Oncostatin M Has Opposing Effects on the Proliferation of OP9 Bone Marrow Stromal Cells and NIH/3T3 Fibroblasts Signaling through the OSMR
Source: Int J Mol Sci. 2021 Oct 28;22(21):11649. doi: 10.3390/ijms222111649 (PMC8584221; doi:10.3390/ijms222111649)
Supplement: Supplementary file 1 [file ijms-22-11649-s001.zip]

Archive with 1 entries (1 files):
- ijms-1403933-supplementrary.pdf
